# Supplementary material for: Target product profiles of laboratory and data analytical frameworks for genotyping to monitor antimalarial efficacy
Source: PLOS Glob Public Health. 2026 May 29;6(5):e0006500. doi: 10.1371/journal.pgph.0006500 (PMC13221082; doi:10.1371/journal.pgph.0006500)
Supplement: S1 Code — (R) [file pgph.0006500.s003.R]

#--------------------------------- functions ----------------------------------#

generateAfreq <- function(amax, n, amin = 1e-3) {
  C <- 1 - amax  
  a <- exp(seq(log(amin), log(amax), length = n))
  anorm <- c(a[-n]/sum(a[-n])*C, amax)
  return(anorm)
}

hz <- function(p) {
  1 - sum(p^2)
}

sim3smp <- function(nx, ny, M = 1, px, py, afreq, add = TRUE, py0 = NULL, 
                    rbg = 0, FUNobs = obsX, nrbg = NULL, ...) {
  if (is.null(nrbg))   nrbg <- M
  if (ny == 0 && !add) stop("need add = TRUE if ny = 0")
  if (is.null(py0)) {
    if (add) {
      if (length(py) != ny + M) stop("provide py of length (M + ny)")
      py0 <- py[(M + 1):length(py)]
    } else {
      py0 <- py
    }
  } 
  K <- sapply(afreq, length)  
  nloc <- length(K)
  
  X  <- simX(nx, afreq, nloc, K)             
  Y0 <- simX(ny, afreq, nloc, K)               # NULL if ny = 0
  
  if (rbg > 0 && !is.null(Y0)) {               # replace in Y0 (nrbg strains)
    nrbg <- min(nrbg, nrow(Y0))                # e.g. if M > ny
    IBDmat <- matrix(as.logical(rbinom(nloc*nrbg, 1, prob = rbg)), nrbg)
    Y0[1:nrbg, ][IBDmat] <- X[1:nrbg, ][IBDmat]
  }
  out <- list(X  = FUNobs(X,  px,  nloc, K, afreq, ...),
              Y0 = FUNobs(Y0, py0, nloc, K, afreq, ...))
  
  # add or replace in YM 
  YM <- addRecrud(X, Y0, M, add = add)           
  out$YM <- FUNobs(YM, py,  nloc, K, afreq, ...)
  
  return(out)
}

simX <- function(nx, afreq, nloc, K) {
  if (nx == 0) {
    return(NULL)
  }
  X <- matrix(NA, nx, nloc)
  for (l in 1:nloc) {
    X[, l] <- sample(1:K[l], nx, replace = TRUE, prob = afreq[[l]])
  }
  return(X)
}

addRecrud <- function(X, Y, M, add = TRUE) {
  if (M == 0) {
    return(Y)
  }
  if (!add) {                             # replace first M rows
    Y <- Y[-(1:M), , drop = FALSE]
  }
  return(rbind(X[1:M, ], Y))
}

obsX <- function(X, p, nloc, K, afreq) {
  if (is.null(X)) {                       # no infections 
    return(NULL)
  }
  nx <- nrow(X)
  if (length(p) != nx) stop("length(p) and COI should be equal")
  det    <- matrix(1, nrow(X), nloc)
  datobs <- lapply(K, function(k) rep(FALSE, k))
  
  ilow <- which(p < 1)
  for (istrain in ilow) {
    det[istrain, ] <- rbinom(nloc, 1, p[istrain])
  }
  X0 <- X*det
  for (iloc in 1:nloc) {
    datobs[[iloc]][unique(X0[, iloc])] <- TRUE
    names(datobs[[iloc]]) <- names(afreq[[iloc]])
  }
  return(datobs)
}

# for FP
#' @param adet binary vector of detected alleles
addFP <- function(adet, lam) {
  # splitting
  nadd  <- rpois(sum(adet), lam)  
  inon0 <- nadd > 0
  nn <- sum(inon0)
  if (nn == 0) {
    return(adet)
  }
  i2add <- which(adet)[inon0]
  n2add <- nadd[inon0]                         # non-zero adds
  iadd <- NULL
  for (i in 1:nn) {
    iadd <- c(iadd, sample((1:length(adet))[-i2add[i]], n2add[i], 
                           replace = TRUE))
  }
  adet[iadd] <- TRUE 
  return(adet)
}

#---------------------------------- settings ----------------------------------#

S <- 1e4
n <- 20
npow  <- 12
nfreq <- 2^npow - 1  
nlocs <- seq(3, 24, 3)
cois  <- c(1, 2, 3, 5, 7)
pdetx <- 0.90  # 0.95  or 0.90
pdety <- 0.90  # 0.95  or 1.00
rbg   <- 0
cutspec <- 0.95
cutsens <- 0.95

amax  <- seq(0.95, 0.002, length.out = nfreq - 1)
nnloc <- length(nlocs)
ncoi  <- length(cois)
lgam  <- lgamma(1:(n + 1))
lnum  <- log(   1:(n + 1))

afreqs <- vector("list", nfreq) 
for (imax in 1:(nfreq - 1)) {
  afreqs[[imax]] <- generateAfreq(amax[imax], n)
}
afreqs[[nfreq]] <- rep(1/n, n)
aflogs <- lapply(afreqs, log)
hes <- sapply(afreqs, hz)

lamfp <- 0.02                             # for FP

#--------------------------------- simulations --------------------------------#

ast0 <- ast1 <- logical(S)
res <- matrix(NA, nnloc, ncoi, dimnames = list(paste(nlocs, "loci"),
                                               paste("COI =", cois)))

set.seed(25)   
for (icoi in 1:ncoi) {       
  coi <- cois[icoi] 
  px <- py <- rep(1, coi)
  px[1] <- pdetx
  py[1] <- pdety
  for (iloc in 1:nnloc) {
    nloc <- nlocs[iloc]
    
    ifreq <- 2^(npow - 1)
    iss   <- NA
    for (ipow in (npow - 2):(-1)) {
      afreq <- rep(afreqs[ifreq], nloc)
      aflog <- rep(aflogs[ifreq], nloc)
      for (s in 1:S) {
        smp3  <- sim3smp(coi, coi, M = 1, px = px, py = py, afreq = afreq, 
                         add = FALSE, py0 = NULL, rbg = rbg)
        # add FP's                            # split model
        smp3fp <- lapply(smp3, function(smp) lapply(smp, addFP, lam = lamfp))
        a0a1 <- asterTES::A0A1(smp3$X, smp3$Y0, coi, coi, afreq = afreq, 
                               pdetx = pdetx, pdety = pdety, rbg = rbg, 
                               aflog = aflog, lgam = lgam, lnum = lnum)     
        ast0[s] <- a0a1$recrud
        a0a1 <- asterTES::A0A1(smp3$X, smp3$YM, coi, coi, afreq = afreq, 
                               pdetx = pdetx, pdety = pdety, rbg = rbg, 
                               aflog = aflog, lgam = lgam, lnum = lnum)     
        ast1[s] <- a0a1$recrud
      }
      spec <- mean(!ast0)
      sens <- mean( ast1)
      
      if (spec >= cutspec && sens >= cutsens) {
        iss <- ifreq
        ifreq <- ifreq - 2^ipow
      } else {
        ifreq <- ifreq + 2^ipow
      }
    }
    if (!is.na(iss)) {
      res[iloc, icoi] <- hes[iss]
    }
  }
}
